# Supplementary material for: Fighting Pathogenic Bacteria on Two Fronts: Phages and Antibiotics as Combined Strategy
Source: Front Cell Infect Microbiol. 2019 Feb 18;9:22. doi: 10.3389/fcimb.2019.00022 (PMC6387922; doi:10.3389/fcimb.2019.00022)
Supplement: Supplementary file 1 [file Table_1.XLSX]

## Sheet: Tabelle1
Supplementary Table S1: Study characteristics
Reference	Phage	Family	Genus	Phage titer	Strain	Antibiotic	MIC	Combined outcome		Remarks
								Positive	Neutral/Negative
				[PFU/mL or MOI]			[mg/L]	mg/L (MICx)	mg/L (MICx)
Pseudomonas aeruginosa
Chaudhry et al., 2017	NP1 + NP3	Siphoviridae / Myoviridae	NP1Virus / n.s.l.	1000000	PA14	CAZ	3.125	3.125/25 (1x/8x)		Simultaneous administration
						TOB	1.25	1.25 (1x)	10 (8x)
						GEN	6.25		6.25/50 (1x/8x)
						CIP	0.8	0.8/6.4 (1x/8x)
						CST	2.5		2.5/20 (1x/8x)
						CAZ	3.125		25 (8x)	Sequential administration
						TOB	1.25	10 (8x)
						GEN	6.25	50 (8x)
						CIP	0.8		6.4 (8x)
						CST	2.5		20 (8x)
Danis-Wlodarczyk et al., 2016	KTN4	Myoviridae	phiKZ-like-virus	500000000	PAO1	CST	n.s.l.		100 µM
Coulter et al., 2014	PB-1	Myoviridae	Pbunavirus	MOI=0.01	PAO1	TOB	n.s.l.		0.5
Torres-Barceló et al., 2014	LUZ7	Podoviridae	Luz7virus	100000	PAO1	STR	240	100 (0.42x)		No dose dependancy; sequential administration (12/24h) also showed a positive effect
								240 (1x)
Torres-Barceló et al., 2018	LKD16	Podoviridae	Phikmvvirus	410000	PAO1	CAZ/CIP/ERY	46; 0.12; 290	23/0.06/145 (0.5x)		Phage denstiy: CAZ/ERY (decrease); CIP (no decrease)
	LUZ7	Podoviridae	Luz7virus	942000
	14/1	Myoviridae	Pbunavirus	6000
	EL	Myoviridae	Elvirus	560400000
	LKD16+LUZ7+14/1+EL	Podoviridae / Myoviridae	Phikmvvirus / Luz7virus / Pbunavirus / Elvirus	6.00E+03 - 5.60E+08	PAO1	CAZ+CIP+ERY	46; 0.12; 290	23/0.06/145 (0.5x)		Positive effect only during the first three days (every phage-antibiotic combination plotted together)
Uchiyama et al., 2018	KPP21	Podoviridae	Luz7virus	3.00E+02 - 8.00E+02	PA5	FEP	n.s.l.		X	Plaque size same as control (neutral) or larger than control (positive) demonstrating PAS
						CZO			X
						CFP		X
						CFP+SUL			X
						CAZ			X
						CTX			X
						CPD			X
						MOX		X
						FMX			X
						CTM			X
						CMZ			X
						PIP			X
						MEM		X
						IPM			X
						ATM			X
						GEN			X
						TOB			X
						AMK			X
						CIP			X
						LVX			X
						CST			X
						MIN			X
						FOF		X
						CHL		X
						SXT			X
	KPP22	Myoviridae	Pbunavirus	3.00E+02 - 8.00E+02	PAO1	FEP	n.s.l.	X		Plaque size same as control (neutral) or larger than control (positive) demonstrating PAS
						CZO		X
						CFP		X
						CFP+SUL		X
						CAZ		X
						CTX		X
						CPD			X
						MOX		X
						FMX			X
						CTM			X
						CMZ			X
						PIP		X
						MEM		X
						IPM			X
						ATM		X
						GEN		X
						TOB		X
						AMK		X
						CIP			X
						LVX			X
						CST			X
						MIN			X
						FOF			X
						CHL			X
						SXT			X
	KPP22	Myoviridae	Pbunavirus	3.00E+02 - 8.00E+02	PA4	FEP	n.s.l.	X		Plaque size same as control (neutral) or larger than control (positive) demonstrating PAS
						CZO		X
						CFP		X
						CFP+SUL		X
						CAZ		X
						CTX		X
						CPD			X
						MOX		X
						FMX			X
						CTM			X
						CMZ			X
						PIP		X
						MEM		X
						IPM			X
						ATM		X
						GEN			X
						TOB			X
						AMK		X
						CIP			X
						LVX			X
						CST			X
						MIN			X
						FOF			X
						CHL			X
						SXT			X
	KPP22	Myoviridae	Pbunavirus	3.00E+02 - 8.00E+02	PA23	FEP	n.s.l.	X		Plaque size same as control (neutral) or larger than control (positive) demonstrating PAS
						CZO		X
						CFP		X
						CFP+SUL			X
						CAZ		X
						CTX		X
						CPD			X
						MOX			X
						FMX			X
						CTM			X
						CMZ			X
						PIP		X
						MEM		X
						IPM			X
						ATM		X
						GEN			X
						TOB			X
						AMK			X
						CIP			X
						LVX			X
						CST			X
						MIN			X
						FOF			X
						CHL			X
						SXT			X
	KPP22	Myoviridae	Pbunavirus	3.00E+02 - 8.00E+02	PA29	FEP	n.s.l.	X		Plaque size same as control (neutral) or larger than control (positive) demonstrating PAS
						CZO		X
						CFP		X
						CFP+SUL		X
						CAZ		X
						CTX		X
						CPD			X
						MOX		X
						FMX			X
						CTM			X
						CMZ			X
						PIP		X
						MEM			X
						IPM			X
						ATM		X
						GEN			X
						TOB			X
						AMK			X
						CIP			X
						LVX			X
						CST			X
						MIN			X
						FOF		X
						CHL			X
						SXT			X
	KPP22	Myoviridae	Pbunavirus	approx. 1.00E+05	PAO1	CAZ	n.s.l.	0.31
						PIP		1.25
	KPP22	Myoviridae	Pbunavirus	100	PAO1	CAZ	n.s.l.		1.81-100 ng/mL
				10000		CAZ		>3.25 ng/ml
				1000000		CAZ		>3.25 ng/ml
				100	PAO1	PIP	n.s.l.		1.81-100 ng/mL
				10000		PIP		>12.5 ng/ml
				1000000		PIP		>12.5 ng/ml
	KPP23	Siphoviridae	n.s.l.	3.00E+02 - 8.00E+02	PA3	FEP	n.s.l.		X	Plaque size same as control (neutral) or larger than control (positive) demonstrating PAS
						CZO			X
						CFP			X
						CFP+SUL		X
						CAZ			X
						CTX			X
						CPD			X
						MOX			X
						FMX			X
						CTM			X
						CMZ			X
						PIP			X
						MEM			X
						IPM			X
						ATM			X
						GEN			X
						TOB		X
						AMK			X
						CIP			X
						LVX			X
						CST			X
						MIN			X
						FOF		X
						CHL			X
						SXT			X
	KPP25	Podoviridae	Kpp25virus	3.00E+02 - 8.00E+02	PA3	FEP	n.s.l.		X	Plaque size same as control (neutral) or larger than control (positive) demonstrating PAS
						CZO			X
						CFP			X
						CFP+SUL			X
						CAZ			X
						CTX			X
						CPD			X
						MOX			X
						FMX			X
						CTM			X
						CMZ			X
						PIP			X
						MEM			X
						IPM			X
						ATM			X
						GEN			X
						TOB			X
						AMK			X
						CIP			X
						LVX			X
						CST			X
						MIN			X
						FOF			X
						CHL			X
						SXT			X
Knezevic et al., 2013	δ	Podoviridae	n.s.l.	MOI=0.01	PA-4U	CRO	16		4 (0.25x)
						GEN	1		0.25 (0.25x)
						PMB	2		0.5 (0.25x)
						CIP	0.06		0.015 (0.25x)
	δ-1	Siphoviridae	n.s.l.	MOI=5-10	ATCC 9027	CRO	8	2 (0.25x)
						GEN	2		0.5 (0.25x)
						PMB	4		1 (0.25x)
						CIP	1		0.25 (0.25x)
	001A	Siphoviridae	n.s.l.	MOI=0.1	PA-M2	CRO	64		16 (0.25x)
						GEN	2		0.5 (0.25x)
						PMB	4		1 (0.25x)
						CIP	1		0.25 (0.25x)
Chan et al., 2016	OMKO1	Myoviridae	phiKZ-like-virus	n.s.l.	PAO1	CAZ	0.667 ± 0.144		0.663 ± 0.352	Average MIC+SD of phage OMKO1 resistant bacteria: statistically significant decreased MIC (positive); not statistically significant (neutral)
						CIP	0.073 ±0.023		0.057 ± 0.021
						TET	6.333 ±0.577	1.896 ± 0.200
						ERY	256.0 ±0.000	5.600 ± 1.497
					PA14	CAZ	1.000 ± 0.000	0.800 ± 0.112
						CIP	0.210 ± 0.035	0.047 ± 0.011
						TET	10.67 ± 1.155	3.400 ± 0.894
						ERY	34.67 ± 4.619	10.80 ± 1.789
					PAN	CAZ	1.500 ± 0.000	0.600 ± 0.000
						CIP	0.064 ± 0.000	0.024 ± 0.008
						TET	7.333 ± 1.155	2.800 ± 0.837
						ERY	31.33 ± 1.155	4.200 ± 0.447
					1845	CAZ	0.917 ± 0.144		0.700 ± 0.209
						CIP	0.136 ± 0.049		0.126 ± 0.039
						TET	6.667 ± 2.309		5.200 ± 1.789
						ERY	256.0 ± 0.000	15.60 ± 0.000
					1607	CAZ	1.000 ± 0.000	0.550 ± 0.112
						CIP	0.104 ± 0.018		0.045 ± 0.057
						TET	11.33 ± 1.155	2.200 ± 0.447
						ERY	61.33 ± 4.619	7.600 ± 0.894
					PAPS	CAZ	0.667 ± 0.144	0.350 ± 0.137
						CIP	0.172 ± 0.031	0.014 ± 0.010
						TET	5.667 ± 0.577	1.950 ± 0.068
						ERY	24.67 ± 7.024	4.400 ± 0.894
					PASk	CAZ	1.167 ± 0.144	0.583 ± 0.144
						CIP	5.333 ± 0.288	1.666 ± 0.289
						TET	58.67 ± 9.238	14.67 ± 2.309
						ERY	149.3 ± 3.464	22.00 ± 3.464
					PADFU	CAZ	1.333 ± 0.289	0.667 ± 0.144
						CIP	3.667 ± 0.577	1.417 ± 0.144
						TET	48.00 ± 16.00	10.00 ± 2.000
						ERY	256.0 ± 0.000	55.67 ± 8.021
Chan et al., 2018	OMKO1	Myoviridae	phiKZ-like-virus	n.s.l.	PAPS	CAZ	0.667 ± 0.144		1.334 (2x)	MIC refers to the phage OMKO1 sensitive strain
						CIP	0.172 ± 0.031		0.344 (2x)
	OMKO1	Myoviridae	phiKZ-like-virus	1.00E+07 (10 mL)	PAPS	CAZ	0.667 ± 0.144	0.2 g/mL		Infection appeared to resolve with no signs of recurrence
Khawaldeh et al., 2011	Pyophage cocktail	n.s.l.	n.s.l.	2.00E+07 PFU (20 mL)	clinical isolate	MEM + CST	2 + n.s.l.	X		1g MEM twice a day (30 days) and 100 mg CST twice a day (5 days) (clinical isolate apparently susceptible against CST accorind to the author); phage was administered every 12h for 10 days; improvement in the clinical outcome
Oechslin et al., 2017	PP1131 cocktail	n.s.l.	n.s.l.	100000000	CHA	CIP	0.19	0.475 (2.5x)
						MEM	0.125	0.3125 (2.5x)
	PP1131 cocktail	n.s.l.	n.s.l.	1.00+E10 (1 mL)	CHA	CIP	0.19	X		Simulating a single oral dose of 750 mg in adults
Yilmaz et al., 2013	vB_PsaP PAT14	Podoviridae	n.s.l.	30000000	clinical isolate	IPM + CIL	n.s.l.	X		120 mg/kg/day (once a day for 14 days); significantly reduced
						AMK		X		25 mg/kg/day (once a day for 14 days); significantly reduced
Hagens et al., 2006	PF3	Inoviridae	Inovirus	100000000	PAO1	CAR	1.500 [R]	200 [S]		Restoration of antibiotic sensitivity in the presence of the phage demonstrated via growth inhibition [sensitive = S]; In this case, the specific value present in the MIC column indicates the tested concentration for that the noninfected strain is resistant [R]
						GEN	5 [R]	0.75 [S]
						TET	150 [R]	15 [S]
						CHL	50 [R]	50 [S]
					PAO1 (pUCP24)	GEN	300 [R]	50 [S]
	PF1	Inoviridae	Inovirus	100000000	PAK	CAR	500 [R]	200 [S]
						GEN	1.5 [R]	0.75 [S]
						CHL	5 [R]	5 [S]
	PF1	Inoviridae	Inovirus	MOI=100	PAK	GEN	n.s.l.	1.5
	PF3	Inoviridae	Inovirus	MOI=25	PAO1	GEN	n.s.l.	1.5		Rapid decline in viability; MOI dependency
				MOI=50
				MOI=100
	PF3	Inoviridae	Inovirus	MOI=100	PAO1 (pUCP24)	GEN	n.s.l.		15	No reduction of CFU, but cessation of growth
								150		Rapid decline in CFU
	PF1	Inoviridae	Inovirus	30000000000	PAK	GEN	n.s.l.	X		0.8 mg/kg body weight
Escherichia coli
Comeau et al., 2007	ФMFP	Siphoviridae	n.s.l.	n.s.l.	MFP (uropathogenic strain)	CTX	n.s.l.	X		Sub-lethal dosis; optimal dose: 50 mg/L; higher burst size and increased plaques
	ФMFP	Siphoviridae	n.s.l.	n.s.l.	MFP (uropathogenic strain)	ATM	n.s.l.	X		Sub-lethal dosis
						CFM		X
						CTX		X
						CRO		X
						CAZ		X
						GEN			X
						TET			X
	RB32	Myoviridae	n.s.l.	n.s.l.	MFP (uropathogenic strain)	CTX	n.s.l.	50 ng/mL
	RB33	Myoviridae	n.s.l.	n.s.l.	MFP (uropathogenic strain)	CTX	n.s.l.	50 ng/mL
	ФMFP	Siphoviridae	n.s.l.	MOI=5	MFP (uropathogenic strain)	CTX	n.s.l.	20 ng/mL		Increased phage titer (in liquid medium)
	T3	Podoviridae	T7virus	n.s.l.	AS19	CTX	n.s.l.	30 ng/mL
	T7	Podoviridae	T7virus	n.s.l.	AS19	CTX	n.s.l.	30 ng/mL
	T4	Myoviridae	T4virus	n.s.l.	AS19	CTX	n.s.l.	30 ng/mL		~11-fold greater phage T4 titer
						PIP		X		Significant increase in T4 plaque size (data not shown)
						AMP		X
						TIC		X
						NAL		X
						MTC		200 ng/mL		~9-fold greater phage T4 titer
Ryan et al., 2012	T4	Myoviridae	T4virus	7.50E+03 PFU (100 µL)	ATCC 11303	CTX	0.0156 (MBEC: 256)	0.0156-0,0625 (1x-4x)		Larger plaques and increased titer (maximum at 0,0625 mg/L)
				100	ATCC 11303	CTX	0.0156 (MBEC: 256)		256 (1x MBEC)	MBEC: Minimum Biofilm Eradication Concentration
				10000				128 (0.5x MBEC)
				10000000				32 (0.125x MBEC)
Coulter et al., 2014	T4	Myoviridae	T4virus	MOI=0.01	ATCC 11303	TOB	n.s.l.	2
Valério et al., 2017	ECA2	Podoviridae	n.s.l.	MOI=100	ATCC 13706	AMP	8		8 (1x)
						PIP	16		16 (1x)
						KAN	32		32 (1x)
						CIP	0.5	0.05 (0.1x)	0.5 (1x)
						TET	4		4 (1x)
						CHL	8		8 (1x)
Ojala et al., 2013	PRD1	Tectiviridae	Tectivirus	5.00E+08 PFU (5 µL)	K12	KAN	n.s.l.		3.2	Partial increase in the frequency of multi-resistant bacteria
						RIF			3.7
						KAN + RIF			3.2 + 3.7
Huff et al., 2004	SPR02 + DAF6	n.s.l.	n.s.l.	3.70E+09 + 9.30E+09	Poultry isolate (serotype 02)	ENR	n.s.l.	50 ppm
Staphylococcus aureus
Rahman et al., 2011	SAP-26	Siphoviridae	Phietavirus	1.00E+08 PFU	D43-a (clinical isolate)	VAN	1	10 (10x)
						RIF	0.06	0.6 (10x)
						AZM	8	80 (10x)
Kirby, 2012	SA5	Myoviridae	Kayvirus	10000000	PS80 (ATCC 27700)	GEN	n.s.l.	n.s.l. (100x)
Yilmaz et al., 2013	SB-1	Myoviridae	Kayvirus	3.00E+07 PFU (3x0.05 mL)	MRSA (clinical isolate)	TEC	n.s.l.	20 mg/kg/day		Antibiotic adiministration once a day for 14 days
Chhibber et al., 2013	MR-10	Myoviridae	n.s.l.	1.00E+08 (MOI=100)	MRSA (ATCC 43300)	LZD	n.s.l.	25 mg/kg		Significant reduction, but only compared to the untreated control; Positive clinical outcomes were better in the combined therapy
Klebsiella pneumoniae
Verma et al., 2009b	KPO1K2	Podoviridae	T7-like virus	MOI=1	B5055	CIP	0.625		10 (16x)	Frequency of emerging resistant cells was lower with the combined treatment (biofilm 12h-old and planktonic)
Verma et al., 2010	KPO1K2	Podoviridae	T7-like virus	MOI=1	B5055	CIP	0.625		10 (16x)	Older biofilms (7 days)
Bedi et al., 2009	n.s.l.	n.s.l.	n.s.l.	MOI=0.01	B5055	AMX	256	512 (2x)
Chhibber et al., 2008	SS	Podoviridae	n.s.l.	1.00E+10 (MOI=200)	B5055	AMK	n.s.l.		3.75 mg / 25 g
Acinetobacter baumannii
Jansen et al., 2018	KARL-1	Myoviridae	T4-like virus	MOI=1.00E-01	AB01	MEM	≥ 32	64/128/256	16/32	Positive combined outcome refers to endOD, AUC (area under the curve), or both; Dose dependent effect: at very low MOIs, the antibacterial activity was significantly augmented with meropenem and colistin
				MOI=1.00E-03	AB01	MEM	≥ 32	16/32/64/128/256
				MOI=1.00E-05	AB01	MEM	≥ 32	128/256	16/32/64
				MOI=1.00E-07	AB01	MEM	≥ 32	16/32/64/128/256
				MOI=1.00E-01	AB01	CIP	0.09		0.0625/0.125/0.25/0.5/1
				MOI=1.00E-03	AB01	CIP	0.09		0.0625/0.125/0.25/0.5/1
				MOI=1.00E-05	AB01	CIP	0.09	0.0625	0.125/0.25/0.5/1
				MOI=1.00E-07	AB01	CIP	0.09	0.125	0.0625/0.25/0.5/1
				MOI=1.00E-01	AB01	CST	2	0.5/1/2/4/8
				MOI=1.00E-03	AB01	CST	2	0.5/1/2	4/8
				MOI=1.00E-05	AB01	CST	2	0.5/1/2/4/8
				MOI=1.00E-07	AB01	CST	2	1/2/8	0.5/4
				MOI=1	AB04	MEM	≥ 32	32		Positive combined outcome refers to endOD and AUC (area under the curve)
				MOI=1	AB16	MEM	≥ 32	32
				MOI=1	AB18	MEM	≥ 32	32
				MOI=1	AB05	MEM	≥ 32		32
Enterococcus faecalis
Gelman et al., 2018	EFDG1 + EFLK1	Myoviridae / Myoviridae	n.s.l.	5.00E+07 PFU	VRE V583 (ATCC 700802)	AMP	sensitive	12.5 mg/kg		no significant difference could be detected between the dual therapy and the single application of phages for all the assessed time points (three different time points were selected for dual therapy administration: simultaneously with the bacterial challenge, 1 hour or 6 hours after infection); however, the bacterial load in intra-and extra abdominal organs, such as liver and heart, was reduced w…
Burkholderia cepacia
Kamal and Dennis, 2015	KS12	Myoviridae	n.s.l.	n.s.l.	K56-2	AMP	n.s.l.		(0.25x - 4x)	Plaque size same as control (neutral) or larger than control (positive) demonstrating PAS
						CAZ	500	250 (0.5x)
						PIP	n.s.l.		(0.25x - 4x)
						MEM	10	2.5-40 (0.25x-4x)
						KAN	n.s.l.		(0.25x - 4x)
						CIP	2.5	0.625-10 (0.25x-4x)
						LVX	15	7.5 (0.5x)
						TET	10	2.5-40 (0.25x-4x)
						MIN	0.25	0.25 (1x)
	KS12	Myoviridae	n.s.l.	n.s.l.	K56-2	CAZ	500		250 (0.5x)	Titer: only a tentative increase
						MEM	10		20 (2x)
						CIP	2.5		5 (2x)
						LVX	15		7.5 (0.5x)
						TET	10		20 (2x)
						MIN	0.25		0.25 (1x)	Titer: significantly reduced
	KS14	Myoviridae	P2-like-virus	n.s.l.	C6433	AMP	n.s.l.		(0.25x - 4x)	Plaque size same as control (neutral) or larger than control (positive) demonstrating PAS
						CAZ	250	62.5 (0.25x)
						PIP	n.s.l.		(0.25x - 4x)
						MEM	10	2.5-40 (0.25x-4x)
						KAN	n.s.l.		(0.25x - 4x)
						CIP	250	62.5-1000 (0.25x-4x)
						LVX	125	62.5 (0.5x)
						TET	100	25-100 (0.25x-4x)
						MIN	0.125	0.125 (1x)
	KS14	Myoviridae	P2-like-virus	n.s.l.	C6433	CAZ	250		62.5 (0.25x)
						MEM	10	20 (2x)
						CIP	250	500 (2x)
						LVX	125		62.5 (0.5x)
						TET	100	100 (1x)
						MIN	0.125		0.0625 (0.5x)	Titer: significantly reduced
	KS12	Myoviridae	n.s.l.	MOI=1	K56-2	CIP	2.5	1.25 (0.5x)
						MEM	10	5 (0.5x)
						TET	10	5 (0.5x)
	KS12	Myoviridae	n.s.l.	MOI=100	K56-2	MEM	10	6 (0.6x)
						MIN	0.25	30 (120x)
Legend
Rose-colored Background	in vivo-experiments
n.s.l.	not specified in literature
PFU	Plaque-forming units
MOI	Multiplicity of infection
MIC	Minimum inhibitory concentration
MBEC	Minimum biofilm eradication concentration
MRSA	Methicillin-resistant Staphylococcus aureus
VRE	Vancomycin-resistant Enterococcus
X	mg/L or MICx is not specified in literature
AMK	amikacin
AMP	ampicillin
AMX	amoxicillin
ATM	aztreonam
AZM	azithromycin
CAR	carbenicillin
CAZ	ceftazidime
CFM	cefixime
CFP	cefoperazone
CHL	chloramphenicol
CIL	cilastatin
CIP	ciprofloxacin
CMZ	cefmetazole
CPD	cefpodoxime
CRO	ceftriaxone
CST	colistin
CTM	cefotiam
CTX	cefotaxime
CZO	cefozopran
ENR	enrofloxacin
ERY	erythromycin
FEP	cefepime
FMX	flomoxef
FOF	fosfomycin
GEN	gentamicin
IPM	imipenem
KANN	kanamycin
LVX	levofloxacin
LZD	linezolid
MEM	meropenem
MIN	minocycline
MOX	moxalactam (latamoxef)
MTC	mitomycin C
NAL	nalidixic acid
PIP	piperacillin
PMB	polymyxin B
RIF	rifampicin
STR	streptomycin
SUL	sulbactam
SXT	trimethoprim/sulfamethoxazole
TEC	teicoplanin
TET	tetracycline
TIC	ticarcillin
TOB	tobramycin
VAN	vancomycin
